# Supplementary material for: Water Sorption on Isoreticular CPO-27-Type MOFs: From Discrete Sorption Sites to Water-Bridge-Mediated Pore Condensation
Source: Nanomaterials (Basel). 2024 Nov 7;14(22):1791. doi: 10.3390/nano14221791 (PMC11597837; doi:10.3390/nano14221791)
Supplement: Supplementary file 1 [file nanomaterials-14-01791-s001.zip]

Archive with 1 entries (1 files):
- nanomaterials-3239837-supplementary.pdf
